# Supplementary material for: Role of LsrR in the regulation of biofilm formation in mammary pathogenic Escherichia coli
Source: BMC Vet Res. 2024 May 23;20:220. doi: 10.1186/s12917-024-04086-9 (PMC11112850; doi:10.1186/s12917-024-04086-9)
Supplement: Supplementary file 2 — Supplementary Material 2 [file 12917_2024_4086_MOESM2_ESM.xlsx]

## Sheet: Sheet1
	Raw data of biofilm formation assays
		Strains
		WT/pSTV28	WTΔlsrR/pSTV28	WTΔlsrR/pClsrR
	Amounts of biofilm formation	0.2904	0.4486	0.3075
		0.2935	0.3631	0.2087
		0.2355	0.476	0.1869
	Raw data of fluorescence quantitative PCR
		Strains
	Genes	WT/pSTV28					WTΔlsrR/pClsrR
	fimA	1.08317	0.892138	1.03483	3.21227	2.71544	0.989381	1.76195	1.15492
	fimC	1.31967	0.795559	0.952492	2.24841	1.77603	0.581797	0.779168	0.743559
	fimF	1.39482	0.836788	0.856775	3.8321	2.6589	1.05814	1.37048	1.42536
	Raw data of pfim promoter transcriptional activity
	OD600	WTΔlacZ/pRCL-pfim			WTΔlacZΔlsrR/pRCL-pfim
	0.5	1253	1595	1253	2089	2040	2089	2040
	1	1959	1797	1959	2900	2779	2900	2779
	2	2381	2639	2381	4919	4702	4919	4702
	3	2878	2204	2878	5438	4747	5438	4747
	Raw data of pwza promoter transcriptional activity
	OD600	WTΔlacZ/pRCL-pwza			WTΔlacZΔlsrR/pRCL-pwza
	0.5	150.94	171.37	152.94	149.39	170.58	154.39
	1	197.9	267.75	193.9	220.5	254.87	230.5
	2	544.55	462.21	540.55	533.65	439.28	531.65
	3	953	729.17	955.66	1006	773.58	1003.2
